# Supplementary material for: Synergistic Inhibition of MRSA by Chenodeoxycholic Acid and Carbapenem Antibiotics
Source: Antibiotics (Basel). 2022 Dec 31;12(1):71. doi: 10.3390/antibiotics12010071 (PMC9854648; doi:10.3390/antibiotics12010071)
Supplement: Supplementary file 1 [file antibiotics-12-00071-s001.zip]

Archive with 1 entries (1 files):
- antibiotics-2032840-supplementary.pdf
